# Supplementary material for: Fifty Shades of PSMA-Avid Rib Lesions: A Comprehensive Review
Source: Cancers (Basel). 2025 Oct 22;17(21):3404. doi: 10.3390/cancers17213404 (PMC12610356; doi:10.3390/cancers17213404)
Supplement: Supplementary file 1 [file cancers-17-03404-s001.zip]

Archive with 1 entries (1 files):
- cancers-3914415-supplementary.pdf
